# Supplementary material for: Physician Perceptions of the Safety and Efficacy of GLP-1 Receptor Agonists: Underestimation of Cardiovascular Risk Reduction and Discrepancies with Clinical Evidence
Source: J Cardiovasc Dev Dis. 2025 Jan 7;12(1):19. doi: 10.3390/jcdd12010019 (PMC11766028; doi:10.3390/jcdd12010019)
Supplement: Supplementary file 1 [file jcdd-12-00019-s001.zip]

Archive with 1 entries (1 files):
- jcdd-3355464-supplementary.xlsx
