# Supplementary material for: Physician Perceptions of the Safety and Efficacy of GLP-1 Receptor Agonists: Underestimation of Cardiovascular Risk Reduction and Discrepancies with Clinical Evidence
Source: J Cardiovasc Dev Dis. 2025 Jan 7;12(1):19. doi: 10.3390/jcdd12010019 (PMC11766028; doi:10.3390/jcdd12010019)
Supplement: Supplementary file 1 [file jcdd-12-00019-s001.zip › jcdd-3355464-supplementary.xlsx]

## Sheet: Sheet1
Subject #	Age	Sex (1=M)	Have you prescribed these agents? (1=Y)	Average weight loss	At least 5% Weight Loss	At least 20% weight loss	CV Protection in diabetics	CV reduction in non diabetics	Any side effect (%)	Nausea	Diarrhea	D/C rate at 72 weeks	Weight Rebound
1	34	1	0	5	25	5	1	0	40	20	10	10	40
2	36	0	1	10	50	20	1	0	20	10	5	5	5
3	33	0	1	10	50	20	1	1	20	10	5	5	10
4	51	0	1	5	50	10	1	1	20	10	5	5	10
5	32	1	0	25	80	50	0	0	50	20	5	5	50
6	48	1	0	6	50	30	0	0	55	25	10	10	80
7	48	1	0	15	50	20	0	0	20	10	5	5	10
8	53	0	1	5	90	50	1	1	50	25	5	10	50
9	32	1	1	5	50	20	0	0	50	25	5	10	50
10	53	1	0	6	20	5	1	1	50	25	5	15	50
11	37	0	0	10	50	10	0	0	30	20	5	10	30
12	30	1	1	10	50	10	1	1	50	25	5	20	50
13	35	0	1	10	50	20	1	1	20	10	5	10	10
14	36	1	0	10	15	5	0	0	15	5	5	3	5
15	50	1	0	10	50	10	0	0	50	25	10	15	50
16	54	0	0	12	80	70	0	0	50	25	15	15	50
17	32	1	1	9	25	5	1	1	50	50	15	15	50
18	31	0	1	11	50	15	0	0	40	20	15	10	50
19	30	0	1	10	40	10	1	1	20	10	5	5	10
20	44	0	0	3	50	10	0	0	10	10	5	5	0
21	44	1	0	10	50	10	1	1	50	25	5	10	50
22	36	0	1	5	50	25	1	0	15	5	5	5	5
23	50	0	1	9	50	15	1	1	50	25	5	5	50
24	53	1	1	10	60	20	0	0	25	10	5	5	25
25	55	0	0	10	50	25	0	0	60	50	20	20	70
26	39	1	0	9	20	5	0	0	20	10	5	5	10
27	47	0	0	10	50	5	0	0	50	30	15	15	50
28	53	0	0	7	30	5	0	0	20	10	5	5	15
29	38	0	0	10	30	10	0	0	50	30	20	5	50
30	38	0	1	10	25	10	1	1	20	10	5	5	15
31	46	0	1	10	50	10	1	1	15	10	5	5	5
32	32	1	1	10	50	15	1	1	25	10	5	5	25
33	41	0	1	9	30	20	0	0	50	25	5	10	50
34	45	1	1	10	15	10	1	1	25	10	5	5	25
35	31	0	1	5	45	10	1	1	20	10	5	5	15
36	35	1	1	6	50	15	1	1	20	10	5	3	15
37	41	1	1	10	50	20	1	1	20	10	5	5	15
38	39	1	0	8	30	10	0	0	20	10	5	3	15
39	37	0	0	10	50	20	0	0	25	10	10	5	25
40	44	0	0	9	75	50	0	0	10	5	5	2	0
41	47	0	0	9	50	30	1	1	20	10	5	2	15
42	36	1	0	10	75	50	0	0	50	25	10	15	50
43	55	0	0	10	50	20	0	0	50	30	15	5	50
44	53	1	0	10	20	5	1	0	50	30	15	20	50
45	32	1	1	10	50	10	1	1	15	5	0	1	5
46	29	1	0	10	50	10	0	0	50	30	5	5	50
47	34	0	0	6	40	15	0	0	15	5	5	0	5
48	57	0	0	3	50	20	0	0	50	30	5	10	50
49	44	1	0	8	80	60	0	0	20	10	5	5	20
50	47	1	1	5	70	20	1	1	25	10	10	5	25
51	48	1	1	5	50	10	1	1	20	10	5	5	20
52	42	1	0	13	50	10	0	0	20	10	5	5	20
53	54	0	0	8	50	15	0	0	15	5	0	3	5
54	31	1	0	7	75	10	0	0	30	20	5	10	40
55	41	0	0	10	40	10	0	0	25	15	5	5	25
56	31	1	1	7	50	15	1	1	50	30	5	10	50
57	45	1	1	5	25	5	1	1	20	10	5	5	20
58	41	0	1	10	15	5	1	1	50	30	10	10	50
59	30	0	0	6	90	50	0	0	50	30	15	10	50
60	31	0	1	10	25	10	1	1	60	50	20	25	60
61	48	1	1	11	70	50	1	1	70	50	20	25	75
62	34	0	1	10	50	30	1	1	20	10	5	5	20
63	40	1	0	10	50	20	0	0	15	10	0	5	5
64	43	0	0	6	50	10	0	0	50	30	15	10	20
65	55	1	1	10	50	10	1	1	10	5	0	1	0
66	29	1	0	10	75	50	0	0	50	40	5	5	20
67	57	0	0	10	50	20	0	0	25	15	5	10	25
68	30	1	0	10	50	20	0	0	20	10	5		20
69	54	0	1	8	50	25	1	0	20	10	5	5	20
70	34	1	1	5	90	50	1	0	10	5	5	0	5
71	31	0	0	9	50	20	0	0	30	20	5	10	40
72	44	0	1	10	40	10	1	1	15	5	0	5	5
73	38	1	0	6	35	10	0	0	20	10	5	5	20
74	39	1	0	11	30	10	0	0	50	40	5	20	25
75	52	0	0	15	50	20	0	0	15	5	5	2	5
76	58	0	1	10	50	20	1	1	50	40	15	30	25
77	46	1	1	5	50	20	1	1	50	40	20	20	25
78	29	0	0	10	50	10	1	1	50	40	5	20	25
79	48	0	1	10	80	10	1	1	50	40	10	20	25
80	53	0	1	5	75	25	1	1	20	10	5	5	20
81	29	1	0	30	50	10	0	0	20	10	5	5	20
82	51	1	1	5	50	10	1	1	25	15	5	1	25
83	50	1	1	10	50	10	1	1	50	20	15	10	25
84	42	0	0	10	50	15	0	0	20	10	5	5	20
85	29	0	0	8	50	5	0	0	50	20	15	15	25
86	41	1	1	8	30	5	1	1	20	10	5	10	20
87	54	0	0	5	30	5	0	0	25	15	5	10	25
88	38	0	1	10	50	10	1	1	50	25	5	15	25
89	30	1	0	8	50	15	0	0	25	15	15	5	25
90	36	0	1	10	50	20	1	1	50	25	5	10	25
91	45	1	0	8	50	15	0	0	20	10	5	5	20
92	41	1	0	12	15	15	0	0	25	15	15	5	25
93	49	1	0	10	50	20	0	0	25	15	10	5	25
94	33	0	0	9	60	10	0	0	15	10	5	5	5
95	39	1	0	9	50	15	0	0	20	10	5	5	20
96	48	1	1	7	30	15	1	1	25	15	15	10	25
97	33	0	0	7	70	35	0	0	25	15	15	10	25
98	32	0	0	20	80	40	1	0	50	25	5	20	25
99	35	0	0	5	40	20	0	0	20	10	0	5	25
100	37	1	0	13	30	10	0	0	40	20	15	5	50
101	56	0	0	7	75	30	0	0	20	10	5	5	25
102	36	0	0	10	50	10	0	0	80	40	10	25	75
103	37	1	1	3	50	20	1	1	20	10	5	5	25
104	58	0	1	9	25	10	1	1	15	5	10	5	5
105	44	1	0	6	75	25	0	0	20	10	5	5	25
106	35	0	1	10	90	50	1	1	25	15	5	5	25
107	48	1	0	5	50	30	0	0	25	20	5	10	30
108	58	0	1	6	40	20	1	1	30	20	5	10	40
109	34	0	0	8	10	5	0	0	50	25	10	10	25
110	44	0	1	11	50	5	1	1	50	25	15	15	25
111	33	1	1	10	50	15	1	1	20	10	5	5	25
112	42	0	0	10	100	50	0	0	20	10	5	5	25
113	42	1	0	10	50	30	0	0	20	10	5	5	25
114	32	0	0	10	50	20	0	0	25	20	5	10	30
115	45	1	1	5	20	10	1	1	50	25	15	10	25
116	35	0	1	10	50	10	1	0	50	25	5	10	25
117	43	0	1	10	40	25	1	0	50	25	5	10	25
118	47	1	0	9	20	10	0	0	10	5	0	3	5
119	57	1	0	15	100	50	0	0	25	20	5	10	30
120	38	1	1	30	50	20	1	0	50	25	15	10	100
121	38	1	1	10	50	15	1	1	50	25	20	15	100
122	46	1	0	10	50	10	1	0	50	25	5	15	100
